# Supplementary material for: The Influence of Sociodemographic Factors on Symptoms of Anxiety, the Level of Aggression and Alcohol Consumption in the Time of the COVID-19 Pandemic among Polish Respondents
Source: Int J Environ Res Public Health. 2022 Jun 9;19(12):7081. doi: 10.3390/ijerph19127081 (PMC9222902; doi:10.3390/ijerph19127081)
Supplement: Supplementary file 1 [file ijerph-19-07081-s001.zip]

Archive with 1 entries (1 files):
- ijerph-1699704-supplementary.pdf
